# Supplementary material for: Reconstruction and Removal Mechanisms of Gel-like Membrane Fouling for Seawater Desalination: Experiments and Molecular Dynamics Simulations
Source: Polymers (Basel). 2022 Sep 7;14(18):3734. doi: 10.3390/polym14183734 (PMC9500861; doi:10.3390/polym14183734)
Supplement: Supplementary file 1 [file polymers-14-03734-s001.zip]

Archive with 1 entries (1 files):
- polymers-1868847-supplementary.pdf
